# Supplementary material for: Dendritic cell-expressed common gamma-chain recruits IL-15 for trans-presentation at the murine immunological synapse
Source: Wellcome Open Res. 2018 Oct 17;3:84. Originally published 2018 Jul 17. [Version 2] doi: 10.12688/wellcomeopenres.14493.2 (PMC6234741; doi:10.12688/wellcomeopenres.14493.2)
Supplement: Supplementary file 4 [file wellcomeopenres-3-16191-s0003.tgz]

Archive with 1 entries (1 files):
- c9d05c09-7629-402b-a3a6-ba948069c7f3_Supplementary_file_4.docx
